# Supplementary material for: Clinical and Biochemical Effects of Intra-Articular Autologous Conditioned Serum and Triamcinolone in an Equine Model of Synovitis
Source: Animals (Basel). 2026 Apr 29;16(9):1371. doi: 10.3390/ani16091371 (PMC13163084; doi:10.3390/ani16091371)
Supplement: Supplementary file 1 [file animals-16-01371-s001.zip]

Archive with 1 entries (1 files):
- animals-4229204-supplementary.pdf
